# Supplementary material for: Differentially Expressed Extracellular Vesicle-Contained microRNAs before and after Transurethral Resection of Bladder Tumors
Source: Curr Issues Mol Biol. 2021 Jun 4;43(1):286–300. doi: 10.3390/cimb43010024 (PMC8929081; doi:10.3390/cimb43010024)
Supplement: Supplementary file 1 [file cimb-43-00024-s001.zip]

Archive with 1 entries (1 files):
- cimb-1206810-supplementary.pdf
